# Supplementary material for: Cyclodextrin-Based Nanoparticles for Delivery of Antisense Oligonucleotides Targeting Huntingtin
Source: Pharmaceutics. 2023 Feb 3;15(2):520. doi: 10.3390/pharmaceutics15020520 (PMC9965918; doi:10.3390/pharmaceutics15020520)
Supplement: Supplementary file 1 [file pharmaceutics-15-00520-s001.zip]

Archive with 1 entries (1 files):
- pharmaceutics-2145140-supplementary.pdf
